# Supplementary material for: Viral and Cellular Factors Contributing to the Hematogenous Dissemination of Human Cytomegalovirus via Polymorphonuclear Leukocytes
Source: Viruses. 2022 Jul 18;14(7):1561. doi: 10.3390/v14071561 (PMC9323586; doi:10.3390/v14071561)
Supplement: Supplementary file 1 [file viruses-14-01561-s001.zip]

Archive with 1 entries (1 files):
- viruses-1737099-supplementary.pdf
